# Supplementary material for: Differential Profiles of Gut Microbiota and Metabolites Associated with Host Shift of Plutella xylostella
Source: Int J Mol Sci. 2020 Aug 30;21(17):6283. doi: 10.3390/ijms21176283 (PMC7504026; doi:10.3390/ijms21176283)
Supplement: Supplementary file 1 [file ijms-21-06283-s001.zip]

Archive with 3 entries (3 files):
- Supporting information.doc
- Table S2.xlsx
- Table S3.xlsx
