# Supplementary material for: Differential Profiles of Gut Microbiota and Metabolites Associated with Host Shift of Plutella xylostella
Source: Int J Mol Sci. 2020 Aug 30;21(17):6283. doi: 10.3390/ijms21176283 (PMC7504026; doi:10.3390/ijms21176283)
Supplement: Supplementary file 1 [file ijms-21-06283-s001.zip › Table S2.xlsx]

## Sheet: Sheet1
COG ID	PxR_1	PxR_2	PxR_3	PxP-1_1	PxP-1_2	PxP-1_3	PxP-17_1	PxP-17_2	PxP-17_3	Description
COG0724	1306	973	1313	210	387	242	6885	17854	25272	Rna-binding protein
COG1100	277	205	320	36	38	36	1257	5920	8365	GTP-binding Protein
COG1336	169	137	176	12	18	17	630	2961	4203	"Crispr-associated ramp protein, Cmr4 family"
COG1719	426	322	492	58	66	63	1887	8893	12552	"4-vinyl reductase, 4VR"
COG1858	1260	1134	1208	598	589	530	3694	3064	4235	cytochrome C peroxidase
COG1899	388	290	246	47	83	58	1400	2969	4200	deoxyhypusine synthase
COG1941	138	102	160	14	20	19	628	2960	4182	"NADH ubiquinone oxidoreductase, 20 kda subunit"
COG2234	3640	2502	2137	1325	1272	1229	8131	6147	8820	peptidase m28
COG2336	153	109	161	13	18	17	938	3124	4494	"transcriptional regulator antitoxin, MazE"
COG2994	138	102	158	12	14	16	628	2960	4182	Toxin-activating protein
COG3011	509	363	308	91	149	84	2192	2994	4227	"Protein of unknown function, DUF393"
COG3330	151	104	159	13	15	18	628	2960	4182	Rho termination
COG3372	138	102	158	12	16	16	628	2960	4182	Protein of unknown function (DUF790)
COG3431	275	203	315	23	29	33	1256	5920	8365	Membrane
COG3744	309	245	360	43	77	50	1275	5924	8399	PilT protein domain protein
COG3781	1767	1069	1004	631	331	387	5089	3036	4244	UPF0187 protein
COG4089	138	102	158	12	16	16	628	2960	4182	Protein of unknown function (DUF1614)
COG4242	525	396	420	77	126	82	1969	5930	8373	Cyanophycinase
COG4247	383	289	267	57	69	32	1360	2971	4190	Phytase
COG4250	138	102	158	12	15	16	628	2960	4182	GAF sensor signal transduction histidine kinase
COG4330	463	328	246	39	46	37	1366	3075	4327	Membrane
COG4370	138	102	158	12	14	16	629	2960	4206	"Transfers the gamma-phosphate of ATP to the 4'-position of a tetraacyldisaccharide 1-phosphate intermediate (termed DS-1- P) to form tetraacyldisaccharide 1,4'-bis-phosphate (lipid IVA) (By similarity)"
COG4371	276	205	322	27	42	35	1258	5931	8377	Protein of unknown function (DUF1517)
COG4451	280	208	326	34	59	50	1258	5920	8377	"RuBisCO catalyzes two reactions the carboxylation of D- ribulose 1,5-bisphosphate, the primary event in carbon dioxide fixation, as well as the oxidative fragmentation of the pentose substrate. Both reactions occur simultaneously and in competition at the same active site"
COG4675	760	493	385	128	134	130	4420	3116	4282	tail collar domain protein
COG4782	383	292	266	52	60	34	1349	2968	4187	Alpha/beta hydrolase of unknown function (DUF900)
COG4813	22	28	61	337	240	361	1188	1939	554	Trehalose utilization protein
COG4986	168	136	178	14	21	17	720	3018	4307	Binding-protein-dependent transport systems inner membrane component
COG5031	275	203	316	23	31	33	1262	5921	8367	Component of the coenzyme Q biosynthetic pathway. May play a role in organizing a multi-subunit COQ enzyme complex required for coenzyme Q biosynthesis. Required for steady-state levels of other COQ polypeptides (By similarity)
COG5119	138	102	158	12	14	16	628	2960	4182	sulfiredoxin
COG5135	138	102	158	12	14	16	628	2960	4182	pyridoxamine 5'-phosphate
COG5322	138	102	158	12	17	18	628	2960	4194	shikimate quinate 5-dehydrogenase
COG5413	138	102	158	12	14	16	702	3006	4187	Membrane
COG5469	138	105	165	17	23	18	639	2960	4185	Protein of unknown function (DUF1636)
COG5474	138	102	158	12	14	16	628	2960	4182	Domain of unknown function (DUF1817)
COG5548	138	102	158	12	14	16	628	2960	4182	Transmembrane protein 14
COG5550	138	102	158	12	14	16	628	2960	4182	NA
COG5592	138	102	158	12	18	17	628	2960	4182	Hemerythrin hhe cation binding
