# Supplementary material for: Differential Profiles of Gut Microbiota and Metabolites Associated with Host Shift of Plutella xylostella
Source: Int J Mol Sci. 2020 Aug 30;21(17):6283. doi: 10.3390/ijms21176283 (PMC7504026; doi:10.3390/ijms21176283)
Supplement: Supplementary file 1 [file ijms-21-06283-s001.zip › Table S3.xlsx]

## Sheet: Sheet1
Detect Mode	m/z	HMDB ID	Synome	Super_class	Class	Anova (p)	Log p value	q Value	VIP	Log2FC	p	p(corr)	Highest	Px-P17 Abundance Mean	PxR Abundance Mean
(+)	285.096	HMDB0011686	p-Cresol glucuronide	Organic oxygen compounds	Carbohydrates and carbohydrate & conjug.	1.22e-05	4.91409	0.000700242	1.42005	6.6372	-0.0405	-0.748095	PxP-17	163.592	1.64348
(+)	288.059	HMDB0060663	Isoniazid alpha-ketoglutaric acid	Organoheterocyclic compounds	Pyridines & derivates	4.22e-09	8.37493	1.43e-06	1.14092	12.7246	-0.0344	-0.93924	PxP-17	93.0982	0.0137549
(+)	363.29	HMDB0011575	MG(20:3)	Lipids and lipid-like molecules	Glycerolipids	0.00030431	3.51668	0.00759716	3.75808	5.74771	-0.1135	-0.539774	PxP-17	1792.47	33.3594
(+)	381.264	HMDB0062219	Docosadienoate	Lipids and lipid-like molecules	Fatty Acyls	0.000125741	3.90052	0.00385316	1.9758	3.49073	-0.0597	-0.853984	PxP-17	337.337	30.0089
(+)	403.282	HMDB0011546	MG(20:3)	Lipids and lipid-like molecules	Glycerolipids	0.00135509	2.86803	0.0218778	1.17132	7.08797	-0.0354	-0.450406	PxP-17	206.32	1.51652
(+)	506.361	HMDB0010384	LysoPC(18:1)	Lipids and lipid-like molecules	Glycerophospholipids	0.0173722	1.76014	0.10622	1.67294	1.67511	-0.0505	-0.684279	PxP-17	400.285	125.346
(+)	548.336	HMDB0010389	LysoPC(18:4)	Lipids and lipid-like molecules	Glycerophospholipids	5.9e-05	4.22885	0.0023086	2.95988	5.46092	-0.0894	-0.872128	PxP-17	691.003	15.6885
(+)	566.553	HMDB0011762	Ceramide	Lipids and lipid-like molecules	Sphingolipids	0.00150617	2.82213	0.0236808	2.37909	2.76725	-0.0718	-0.774658	PxP-17	575.716	84.5638
(+)	595.473	HMDB0007762	DG(36:6)	Lipids and lipid-like molecules	Glycerolipids	0.00444492	2.35214	0.0461877	13.1696	2.52634	-0.3976	-0.848173	PxP-17	16634.5	2887.4
(+)	703.541	HMDB0008916	PE(15:0)	Lipids and lipid-like molecules	Glycerophospholipids	0.0282409	1.54912	0.140828	1.90029	2.27315	-0.0574	-0.579438	PxP-17	528.074	109.247
(+)	727.413	HMDB0037613	Capsoside A	Lipids and lipid-like molecules	Glycerolipids	0.00373175	2.42809	0.0411869	2.51554	1.53025	-0.0759	-0.779834	PxP-17	834.315	288.854
(+)	732.49	HMDB0011204	PC(30:2)	Lipids and lipid-like molecules	Glycerophospholipids	0.0310517	1.50792	0.148404	1.27958	1.00968	-0.0386	-0.667098	PxP-17	327.783	162.796
(+)	738.5	HMDB0008835	PE(34:2)	Lipids and lipid-like molecules	Glycerophospholipids	0.00386026	2.41338	0.0422771	11.3438	1.60855	-0.3425	-0.823543	PxP-17	15630	5125.49
(+)	757.062	HMDB0060481	heparan sulfate alpha-D-glucosaminide	Organic oxygen compounds	Carbohydrates and carbohydrate & conjug.	0.0434358	1.36215	0.17911	1.53731	1.15003	-0.0464	-0.620704	PxP-17	465.805	209.899
(+)	780.457	HMDB0009459	PE(38:9)	Lipids and lipid-like molecules	Glycerophospholipids	0.0152144	1.81775	0.0981592	1.36931	1.66154	-0.0413	-0.825491	PxP-17	223.284	70.5806
(+)	829.728	HMDB0010413	TG(48:0)	Lipids and lipid-like molecules	Glycerolipids	0.00128425	2.89135	0.0209068	1.25699	5.40881	-0.0379	-0.70693	PxP-17	153.844	3.62133
(+)	886.512	HMDB0062485	Paragloboside	Lipids and lipid-like molecules	Sphingolipids	0.0214414	1.66875	0.120191	1.81232	1.92293	-0.0547	-0.673773	PxP-17	445.054	117.369
(+)	940.803	HMDB0008782	PC(48:0)	Lipids and lipid-like molecules	Glycerophospholipids	0.0104896	1.97924	0.0782876	1.16266	2.46297	-0.0351	-0.911085	PxP-17	121.835	22.0975
(+)	986.437	HMDB0061139	Doxepin N-oxide glucuronide	Organoheterocyclic compounds	Benzoxepines	0.0153062	1.81513	0.0984398	1.3099	2.21574	-0.0395	-0.684054	PxP-17	214.868	46.2558
(+)	240.1	HMDB0000086	GPC	Lipids and lipid-like molecules	Glycerophospholipids	0.000362396	3.44082	0.00879443	1.19177	-2.27602	0.036	0.860401	PxR	28.8736	139.847
(+)	252.073	HMDB0033718	Clitocine	Organic oxygen compounds	Carbohydrates and carbohydrate & conjug.	0.00177581	2.7506	0.0257875	1.84872	-2.56937	0.0558	0.939142	PxR	49.5688	294.216
(+)	316.285	HMDB0010736	3-Oxooctadecanoic acid	Lipids and lipid-like molecules	Fatty Acyls	0.00328389	2.48361	0.0376978	1.92547	-2.7665	0.0581	0.926696	PxR	46.3367	315.301
(+)	337.274	HMDB0031005	F5 acid	Lipids and lipid-like molecules	Fatty Acyls	8.27e-08	7.08275	1.15e-05	4.35113	-5.76752	0.1314	0.973756	PxR	24.4432	1331.54
(+)	351.29	HMDB0006012	Epimetendiol	Lipids and lipid-like molecules	Steroids & derivates	1.91e-09	8.71983	7.43e-07	3.79742	-12.5087	0.1147	0.94683	PxR	0.175724	1024.07
(+)	353.269	HMDB0011533	MG(16:0)	Lipids and lipid-like molecules	Glycerolipids	6.2e-06	5.20779	0.000440245	4.74862	-9.06363	0.1434	0.943571	PxR	3.00805	1609.56
(+)	393.194	HMDB0040241	2-Heptanoylthiophene	Organic oxygen compounds	Carbonyl compounds	4.73e-10	9.32508	3.58e-07	1.30215	-20.1947	0.0393	0.949887	PxR	0.0001	120.009
(+)	409.189	HMDB0000929	Tryptophan	Organoheterocyclic compounds	Indolyl carboxylic acids & derivates	5.89e-10	9.2298	3.58e-07	1.15867	-19.8498	0.035	0.955134	PxR	0.0001	94.4919
(+)	452.278	HMDB0035366	Cytochalasin Opho	Alkaloids & derivates	Cytochalasans	0.000888859	3.05117	0.0167365	1.154	-2.46232	0.0348	0.927508	PxR	21.3963	117.915
(+)	480.308	HMDB0132947	1-(4-methoxyphenyl)-4-methylpentan-3-ol	Benzenoids	Phenol ethers	0.0293241	1.53277	0.143283	1.50132	-2.22618	0.0453	0.802867	PxR	51.2984	240.022
(+)	550.314	HMDB0041137	Corchorosol A	Lipids and lipid-like molecules	Steroids & derivates	0.00318379	2.49706	0.0372442	3.11683	-3.50185	0.0941	0.811949	PxR	77.875	882.188
(-)	299.259	HMDB0061662	13-hydroxyoctadecanoic acid	Lipids and lipid-like molecules	Fatty Acyls	0.00473764	2.32444	0.00938886	1.3464	1.38129	-0.0176	-0.713919	PxP-17	550.575	211.352
(-)	299.259	HMDB0031039	Heptadecanal	Lipids and lipid-like molecules	Fatty Acyls	6.88e-05	4.16244	0.000311079	6.27855	1.91393	-0.0832	-0.85414	PxP-17	8500.49	2255.76
(-)	306.077	HMDB0000125	GSH	Organic acids & derivates	Carbohydrates & conjugates	0.00913112	2.03948	0.0150859	4.48871	1.2111	-0.0583	-0.79687	PxP-17	5903.05	2549.76
(-)	313.275	HMDB0029632	Oleyl alcohol	Lipids and lipid-like molecules	Fatty Acyls	5.66e-05	4.24746	0.000263138	3.42172	2.30792	-0.0455	-0.862618	PxP-17	2308.52	466.209
(-)	313.275	HMDB0061651	3-hydroxypristanic acid	Lipids and lipid-like molecules	Prenol lipids	0.000312284	3.50545	0.00112631	2.75149	1.6825	-0.0364	-0.82706	PxP-17	1795.2	559.28
(-)	327.291	HMDB0061659	α-hydroxyicosanoate	Lipids and lipid-like molecules	Fatty Acyls	0.000926513	3.03315	0.00275194	11.7692	1.28813	-0.1557	-0.823607	PxP-17	38480.2	15757
(-)	341.27	HMDB0013622	FA(19:1)	Lipids and lipid-like molecules	Fatty Acyls	0.0087762	2.05669	0.0147101	1.11934	2.46849	-0.0146	-0.691267	PxP-17	295.369	53.3675
(-)	341.306	HMDB0003208	Thromboxane	Lipids and lipid-like molecules	Fatty Acyls	0.00168638	2.77304	0.00437609	3.27651	1.25483	-0.0432	-0.789057	PxP-17	3152.9	1321.2
(-)	346.056	HMDB0001044	dGMP	Nucleosides, nucleotides & analogs	Purine nucleotides	0.0148907	1.82709	0.0211055	3.96477	1.71566	-0.0516	-0.774239	PxP-17	3881.83	1181.87
(-)	346.056	HMDB0011617	AMP	Organic oxygen compounds	Carbohydrates & conjugates	0.0162893	1.7881	0.0224026	3.87503	1.51914	-0.0502	-0.791124	PxP-17	3859.4	1346.52
(-)	347.043	HMDB0005794	Quercetin	Phenylpropanoids and polyketides	Flavonoids	0.0462142	1.33522	0.0412556	1.85698	1.30552	-0.0245	-0.718562	PxP-17	1084.8	438.884
(-)	355.249	HMDB0002685	Prostaglandin F1a	Lipids and lipid-like molecules	Fatty Acyls	0.0171569	1.76556	0.0231531	1.09304	1.97808	-0.0143	-0.687101	PxP-17	311.112	78.9685
(-)	362.051	HMDB0011670	8-Oxo-dGMP	Nucleosides, nucleotides & analogs	Purine nucleotides	0.0151565	1.8194	0.0213449	1.00835	1.36768	-0.0131	-0.726673	PxP-17	303.927	117.776
(-)	362.051	HMDB0001397	GMP	Nucleosides, nucleotides & analogs	Purine nucleotides	0.0100415	1.9982	0.0161712	2.0869	1.42098	-0.0275	-0.756376	PxP-17	1235.43	461.38
(-)	365.27	HMDB0060409	5α-pregnane-3α,20α-diol	Lipids and lipid-like molecules	Steroids & derivates	1.72e-05	4.76398	9.62e-05	1.07416	6.77465	-0.0147	-0.588213	PxP-17	275.895	2.51982
(-)	365.27	HMDB0031923	10,20-Dihydroxyeicosanoic acid	Lipids and lipid-like molecules	Fatty Acyls	2.92e-05	4.53411	0.000149168	2.74211	4.34027	-0.0371	-0.687183	PxP-17	1589.06	78.4493
(-)	367.249	HMDB0036802	Austroinulin	Lipids and lipid-like molecules	Prenol lipids	7.15e-05	4.14572	0.000321103	1.49536	1.43445	-0.0198	-0.88455	PxP-17	542.411	200.686
(-)	379.249	HMDB0038104	Isolinderenolide	Organoheterocyclic compounds	Tetrapyrroles & derivates	2.97e-06	5.52679	2.35e-05	2.00122	4.01503	-0.0262	-0.898208	PxP-17	635.824	39.327
(-)	381.262	HMDB0006070	Pregnanetriol	Lipids and lipid-like molecules	Steroids & derivates	0.000127548	3.89433	0.000523076	1.08803	2.19044	-0.0144	-0.829081	PxP-17	246.538	54.0128
(-)	381.265	HMDB0015064	Misoprostol	Lipids and lipid-like molecules	Fatty Acyls	1.59e-06	5.79781	1.38e-05	1.70646	4.86656	-0.0225	-0.907359	PxP-17	448.514	15.3743
(-)	395.278	HMDB0031126	F6 acid	Lipids and lipid-like molecules	Fatty Acyls	0.00200462	2.69797	0.00495775	2.87681	1.19397	-0.0378	-0.762773	PxP-17	2585.51	1130.13
(-)	447.094	HMDB0033751	Quercitrin	Phenylpropanoids and polyketides	Flavonoids	0.00424376	2.37225	0.0086725	3.37061	2.36047	-0.0441	-0.819502	PxP-17	2300.22	447.917
(-)	461.074	HMDB0037756	Tagetiin	Phenylpropanoids and polyketides	Flavonoids	1.36e-05	4.8672	8.01e-05	1.01932	4.9854	-0.0136	-0.831008	PxP-17	176.369	5.56757
(-)	462.067	HMDB0059653	Adenylosuccinate	Nucleosides, nucleotides & analogs	Purine nucleotides	0.00115176	2.93864	0.00326492	2.89355	1.92445	-0.0391	-0.819506	PxP-17	1914.46	504.346
(-)	463.088	HMDB0040478	6-Hydroxykaempferol 3-glucoside	Phenylpropanoids and polyketides	Flavonoids	1.11e-06	5.95453	1.05e-05	1.0294	11.9379	-0.014	-0.608287	PxP-17	242.803	0.0618858
(-)	467.209	HMDB0037037	Glycinoeclepin A	Lipids and lipid-like molecules	Fatty Acyls	0.00375569	2.42531	0.00787426	2.21651	1.12081	-0.029	-0.722387	PxP-17	1683.44	774.106
(-)	480.31	HMDB0011129	LysoPE(18:0)	Lipids and lipid-like molecules	Glycerophospholipids	0.0395608	1.40273	0.0377048	2.71001	1.39426	-0.0363	-0.633566	PxP-17	2561.67	974.56
(-)	487.328	HMDB0012082	Lysosphingomyelin	Lipids and lipid-like molecules	Sphingolipids	8.91e-07	6.04996	8.82e-06	1.29918	4.9781	-0.0172	-0.911372	PxP-17	258.629	8.20575
(-)	508.34	HMDB0011481	LysoPE(20:0)	Lipids and lipid-like molecules	Glycerophospholipids	0.0454309	1.34265	0.0408271	1.55577	1.57011	-0.0207	-0.534271	PxP-17	929.966	313.197
(-)	542.25	HMDB0061694	1-Oleoylglycerophosphoserine	Lipids and lipid-like molecules	Glycerophospholipids	0.00386572	2.41277	0.00806309	1.11203	1.0987	-0.0145	-0.715025	PxP-17	432.69	202.039
(-)	565.048	HMDB0000286	UDP-glucose	Nucleosides, nucleotides & analogs	Pyrimidine nucleotides	0.0124193	1.9059	0.0186958	9.28942	1.08339	-0.1214	-0.755282	PxP-17	28882.7	13630.3
(-)	565.264	HMDB0030116	Withaperuvin D	Lipids and lipid-like molecules	Steroids & derivates	0.0362402	1.44081	0.0357927	1.04052	1.7606	-0.0137	-0.764581	PxP-17	270.02	79.6896
(-)	588.075	HMDB0001095	GDP-L-fucose	Nucleosides, nucleotides & analogs	Purine nucleotides	0.0020677	2.68451	0.00507235	2.57045	1.06912	-0.0338	-0.759378	PxP-17	2232.32	1063.94
(-)	604.068	HMDB0012276	Phosphoribosyl-AMP	Nucleosides, nucleotides & analogs	Purine nucleotides	0.0141814	1.84828	0.0204774	1.33901	1.41284	-0.0175	-0.696297	PxP-17	550.561	206.775
(-)	625.141	HMDB0041358	Quercetin 3-beta-laminaribioside	Phenylpropanoids and polyketides	Flavonoids	0.0046596	2.33165	0.00928827	2.09289	5.65622	-0.028	-0.641898	PxP-17	950.311	18.844
(-)	625.141	HMDB0040861	Myricetin 3-robinobioside	Phenylpropanoids and polyketides	Flavonoids	7.07e-05	4.1505	0.000318565	1.65541	7.14267	-0.0226	-0.647764	PxP-17	595.48	4.21413
(-)	633.127	HMDB0003337	GSSG	Organic acids & derivates	Carbohydrates & conjugates	0.0096544	2.01527	0.0156937	1.87167	1.26341	-0.0246	-0.776812	PxP-17	1039.05	432.825
(-)	651.268	HMDB0039810	Cyclocalopin A	Organoheterocyclic compounds	Furopyrans	1.15e-05	4.93742	7.07e-05	1.82918	6.40089	-0.024	-0.721091	PxP-17	629.12	7.44517
(-)	653.138	HMDB0041742	Hesperetin 3',7-O-diglucuronide	Phenylpropanoids and polyketides	Flavonoids	0.0133986	1.87294	0.0197343	1.14003	2.41032	-0.0149	-0.852017	PxP-17	251.443	47.2999
(-)	655.109	HMDB0039103	Gossypetin 8-glucuronide 3-glucoside	Phenylpropanoids and polyketides	Flavonoids	0.003252	2.48785	0.00713935	1.48723	1.64508	-0.0197	-0.80949	PxP-17	543.851	173.885
(-)	698.521	HMDB0032795	AS 1-2	Lipids and lipid-like molecules	Sphingolipids	0.00258298	2.58788	0.00600225	1.67889	1.57113	-0.0229	-0.808124	PxP-17	731.193	246.079
(-)	701.523	HMDB0011534	MG(16:1)	Lipids and lipid-like molecules	Glycerolipids	0.0340153	1.46833	0.0345093	1.79095	1.24774	-0.0246	-0.645441	PxP-17	1202.3	506.298
(-)	746.544	HMDB0011221	PC(20:4)	Lipids and lipid-like molecules	Glycerophospholipids	0.025498	1.59349	0.0295947	1.71019	1.48942	-0.0232	-0.705679	PxP-17	892.35	317.815
(-)	749.557	HMDB0012100	Sphingomyelin	Lipids and lipid-like molecules	Sphingolipids	0.0171695	1.76524	0.0231573	1.63818	2.63817	-0.0215	-0.766133	PxP-17	558.272	89.6763
(-)	758.543	HMDB0032677	Soyacerebroside I	Lipids and lipid-like molecules	Sphingolipids	0.00218042	2.66146	0.00528466	8.54895	1.6527	-0.1162	-0.847231	PxP-17	17559.8	5584.81
(-)	762.508	HMDB0114160	Dimethylphosphatidylethanolamine	Lipids and lipid-like molecules	Glycerophospholipids	0.0185468	1.73173	0.0243509	5.55266	3.08975	-0.0752	-0.762672	PxP-17	6333.78	743.968
(-)	764.524	HMDB0009100	PE(38:5)	Lipids and lipid-like molecules	Glycerophospholipids	0.0438392	1.35814	0.0399596	5.99293	1.98048	-0.0817	-0.736226	PxP-17	9100.02	2306
(-)	771.189	HMDB0033876	Dehydrodiferulic dilactone	Lignans, neolignans and related compounds	Lignan lactones	2.35e-11	10.6293	2.37e-09	1.8261	11.6932	-0.0243	-0.959367	PxP-17	472.405	0.142666
(-)	771.201	HMDB0032008	Kaempferol 3-sophorotrioside	Phenylpropanoids and polyketides	Flavonoids	8.44e-07	6.07347	8.42e-06	8.68414	10.4906	-0.1142	-0.957998	PxP-17	10578.7	7.35271
(-)	784.151	HMDB0001248	FAD	Nucleosides, nucleotides & analogs	Flavin nucleotides	0.0166214	1.77933	0.022701	1.54196	1.16774	-0.02	-0.736707	PxP-17	770.108	342.788
(-)	785.179	HMDB0038769	Kaempferol 3-sophoroside 7-glucuronide	Phenylpropanoids and polyketides	Flavonoids	1.66e-07	6.78051	2.23e-06	1.36437	7.3014	-0.0181	-0.981962	PxP-17	258.637	1.63965
(-)	787.532	HMDB0036803	6-O-Acetylaustroinulin	Lipids and lipid-like molecules	Prenol lipids	0.0354069	1.45091	0.0353096	1.45128	1.94881	-0.0196	-0.737157	PxP-17	533.295	138.14
(-)	788.095	HMDB0001423	CoA	Nucleosides, nucleotides & analogs	Purine nucleotides	4.28e-10	9.36878	1.99e-08	1.3413	9.53375	-0.0178	-0.963701	PxP-17	253.405	0.341876
(-)	788.455	HMDB0061501	PE(9D3/9D3)	Lipids and lipid-like molecules	Glycerophospholipids	4.39e-11	10.3571	3.48e-09	1.35586	21.3513	-0.0181	-0.938582	PxP-17	267.541	0.0001
(-)	790.203	HMDB0038092	Peonidin 3-(6''-p-coumaroyl-glucoside) 5-glucoside	Phenylpropanoids and polyketides	Flavonoids	1.21e-10	9.91659	6.99e-09	1.96829	10.0775	-0.0261	-0.977527	PxP-17	537.299	0.497272
(-)	804.48	HMDB0012431	PS(36:4)	Lipids and lipid-like molecules	Glycerophospholipids	0.0421835	1.37486	0.0390377	6.34319	1.6265	-0.0863	-0.74863	PxP-17	11042.2	3576.27
(-)	812.502	HMDB0008172	PC(36:6)	Lipids and lipid-like molecules	Glycerophospholipids	0.0200841	1.69715	0.0256334	3.27348	2.65907	-0.0443	-0.756759	PxP-17	2325.54	368.183
(-)	815.518	HMDB0010602	PG(36:0)	Lipids and lipid-like molecules	Glycerophospholipids	0.0466821	1.33085	0.0414	1.51781	2.29927	-0.0207	-0.753477	PxP-17	533.907	108.472
(-)	819.527	HMDB0115437	PA(42:3)	Lipids and lipid-like molecules	Glycerophospholipids	0.00013188	3.87982	0.000537204	3.42279	2.25698	-0.0456	-0.850451	PxP-17	2372.29	496.305
(-)	822.531	HMDB0112763	PS(37:2)	Lipids and lipid-like molecules	Glycerophospholipids	3.81e-05	4.41863	0.000186741	1.91722	3.07206	-0.0257	-0.875151	PxP-17	652.361	77.5722
(-)	826.503	HMDB0012389	PS(36:1)	Lipids and lipid-like molecules	Glycerophospholipids	0.0381741	1.41823	0.0368028	1.0186	1.74073	-0.0138	-0.706513	PxP-17	290.41	86.8961
(-)	867.161	HMDB0033795	Quercetin 3-arabinoside	Phenylpropanoids and polyketides	Flavonoids	4.71e-11	10.3274	3.56e-09	1.09117	20.6899	-0.0144	-0.951129	PxP-17	169.15	0.0001
(-)	872.468	HMDB0009705	PE(44:12)	Lipids and lipid-like molecules	Glycerophospholipids	0.0463433	1.33401	0.0413252	3.35082	1.60507	-0.0455	-0.726467	PxP-17	3192.8	1049.53
(-)	890.516	HMDB0008739	PC(42:10)	Lipids and lipid-like molecules	Glycerophospholipids	0.0188586	1.72449	0.0245681	5.10262	2.53535	-0.069	-0.759128	PxP-17	5726.68	987.84
(-)	906.198	HMDB0003941	3-Oxooctanoyl-CoA	Lipids and lipid-like molecules	Fatty Acyls	3.22e-13	12.4926	3.9e-10	1.38923	15.0804	-0.0183	-0.973636	PxP-17	266.584	0.00769477
(-)	958.505	HMDB0006972	CDP-DG(34:2)	Lipids and lipid-like molecules	Glycerophospholipids	0.0149095	1.82654	0.0211198	2.15749	2.35239	-0.0291	-0.740802	PxP-17	1077.64	211.025
(-)	960.52	HMDB0006970	CDP-DG(34:1)	Lipids and lipid-like molecules	Glycerophospholipids	0.0367405	1.43485	0.0361249	2.89948	1.74531	-0.0395	-0.726449	PxP-17	2293.69	684.137
(-)	967.484	HMDB0012039	Ganglioside GT2 (d18:1/16:0)	Lipids and lipid-like molecules	Sphingolipids	0.0310462	1.50799	0.0328074	1.30001	1.48812	-0.0171	-0.63662	PxP-17	554.362	197.618
(-)	993.253	HMDB0038762	Kaempferol 3-sophoroside 7-(2-feruloylglucoside)	Phenylpropanoids and polyketides	Flavonoids	3.19e-07	6.49578	3.81e-06	1.55041	13.1825	-0.0209	-0.775039	PxP-17	426.353	0.0458602
(-)	135.031	HMDB0000157	Hypoxanthine	Organoheterocyclic compounds	Imidazopyrimidines	0.000340847	3.46744	0.00121666	1.12823	-1.25729	0.0148	0.885707	PxR	138.658	331.459
(-)	223.061	HMDB0062729	Ethyl Phenylglyoxylate	Benzenoids	Benzene & sub derivates	2.63e-06	5.58066	2.13e-05	1.45452	-8.22185	0.0186	0.629756	PxR	1.47438	440.182
(-)	254.067	HMDB0000735	Hydroxyphenylacetylglycine	Organic acids & derivates	Carbohydrates & conjugates	2.09e-05	4.68085	0.000113342	1.21428	-4.90258	0.0158	0.866037	PxR	7.82554	234.066
(-)	267.074	HMDB0000195	Inosine	Nucleosides, nucleotides & analogs	Purine nucleotides	0.000440729	3.35583	0.00151947	6.31558	-1.25261	0.0829	0.879569	PxR	4396.88	10476.5
(-)	305.07	HMDB0062697	Glutathionic acid	Organic acids & derivates	Carbohydrates & conjugates	2.56e-05	4.59199	0.000133363	1.0059	-3.95199	0.013	0.746212	PxR	12.3689	191.425
(-)	333.243	HMDB0000879	THDOC	Lipids and lipid-like molecules	Steroids & derivates	0.000593214	3.22679	0.0019273	1.00152	-2.15748	0.013	0.895947	PxR	42.9778	191.739
(-)	337.045	HMDB0006032	IAA-RP	Organic oxygen compounds	Carbohydrates & conjugates	1.4e-05	4.85284	8.26e-05	1.49358	-7.16858	0.0191	0.713763	PxR	2.86301	411.89
(-)	351.254	HMDB0002925	Dihomo-gamma-linolenic acid	Lipids and lipid-like molecules	Fatty Acyls	6.79e-09	8.16829	1.55e-07	4.70368	-8.02647	0.0629	0.9548	PxR	12.1954	3179.84
(-)	353.306	HMDB0072839	MG(19:0)	Lipids and lipid-like molecules	Glycerolipids	8.11e-06	5.09086	5.32e-05	2.77413	-7.81842	0.038	0.758129	PxR	6.32205	1427.04
(-)	360.072	HMDB0000833	N-Glycolylneuraminic acid	Organic oxygen compounds	Carbohydrates & conjugates	1.47e-07	6.83371	2.06e-06	2.98361	-7.91547	0.0386	0.782007	PxR	6.2586	1511.02
(-)	365.234	HMDB0003128	Cortolone	Lipids and lipid-like molecules	Steroids & derivates	1.03e-06	5.9854	9.99e-06	2.89066	-5.62367	0.039	0.846931	PxR	28.1672	1388.79
(-)	367.285	HMDB0038073	Octadecyl fumarate	Lipids and lipid-like molecules	Fatty Acyls	0.000741247	3.13004	0.00231515	2.94814	-7.937	0.0413	0.579102	PxR	8.79416	2155.11
(-)	381.338	HMDB0072855	MG(21:0)	Lipids and lipid-like molecules	Glycerolipids	2.62e-07	6.58212	3.25e-06	3.37669	-8.62117	0.0456	0.872416	PxR	4.59503	1809.34
(-)	382.101	HMDB0000912	Succinyladenosine	Nucleosides, nucleotides & analogs	Purine nucleotides	0.000184764	3.73338	0.000723442	3.40319	-2.24906	0.0452	0.958433	PxR	437.236	2078.51
(-)	401.125	HMDB0036893	Gibberellin A75	Lipids and lipid-like molecules	Prenol lipids	2.1e-05	4.67832	0.000113342	1.80146	-6.1253	0.0241	0.938562	PxR	6.86463	479.2
(-)	431.098	HMDB0040542	Kaempferol 3-O-alpha-L-rhamnofuranoside	Phenylpropanoids and polyketides	Flavonoids	6.06e-07	6.21766	6.46e-06	1.21793	-21.2991	0.0164	0.792309	PxR	0.0001	258.028
(-)	431.098	HMDB0033850	Astilbin	Phenylpropanoids and polyketides	Flavonoids	2.87e-09	8.54255	7.71e-08	1.61781	-21.9108	0.0215	0.902932	PxR	0.0001	394.294
(-)	440.038	HMDB0006806	Propinol adenylate	Nucleosides, nucleotides & analogs	Purine nucleotides	2.33e-07	6.63349	2.97e-06	1.81356	-9.06868	0.0234	0.787925	PxR	1.02621	551.039
(-)	445.114	HMDB0040556	5-Hydroxyflavone	Phenylpropanoids and polyketides	Flavonoids	2.87e-07	6.54183	3.52e-06	1.08353	-6.25311	0.0142	0.916413	PxR	2.28184	174.044
(-)	446.231	HMDB0011470	LysoPE(14:0)	Lipids and lipid-like molecules	Glycerophospholipids	8.1e-06	5.09174	5.32e-05	2.31028	-3.44892	0.031	0.919022	PxR	80.2897	876.775
(-)	450.263	HMDB0011474	LysoPE(16:1)	Lipids and lipid-like molecules	Glycerophospholipids	0.00165894	2.78017	0.00433271	1.08484	-1.22168	0.0145	0.83702	PxR	144.506	337.013
(-)	465.035	HMDB0060067	CMP-2-aminoethylphosphonate	Organic oxygen compounds	Carbohydrates & conjugates	9.45e-08	7.0247	1.46e-06	1.51222	-8.45621	0.0197	0.894391	PxR	0.9734	341.872
(-)	471.162	HMDB0028847	Glycyl-Methionine	Organic acids & derivates	Carbohydrates & conjugates	0.0133395	1.87486	0.0196772	1.2986	-1.8562	0.0177	0.69648	PxR	129.007	467.072
(-)	478.294	HMDB0011475	LysoPE(18:1)	Lipids and lipid-like molecules	Glycerophospholipids	5.58e-06	5.25306	3.99e-05	2.40809	-2.29518	0.0323	0.932916	PxR	218.244	1071.18
(-)	487.379	HMDB0001242	Obtusifoliol	Lipids and lipid-like molecules	Prenol lipids	0.0479711	1.31902	0.0419975	1.04745	-1.27698	0.0145	0.623145	PxR	174.417	422.666
(-)	506.324	HMDB0011482	LysoPE(20:1)	Lipids and lipid-like molecules	Glycerophospholipids	0.000135523	3.86799	0.000551117	1.6792	-2.96526	0.0226	0.815996	PxR	69.7919	545.051
(-)	522.284	HMDB0011507	LysoPE(18:2)	Lipids and lipid-like molecules	Glycerophospholipids	0.020747	1.68304	0.0261625	2.13346	-1.09904	0.0292	0.696696	PxR	798.373	1710.22
(-)	538.315	HMDB0010383	LyPC(16:1)	Lipids and lipid-like molecules	Glycerophospholipids	6.74e-06	5.17113	4.6e-05	4.18022	-2.58884	0.056	0.943277	PxR	505.404	3040.59
(-)	553.159	HMDB0034268	Lippioside II	Lipids and lipid-like molecules	Prenol lipids	5.89e-10	9.22964	2.42e-08	1.10727	-11.9117	0.0144	0.902692	PxR	0.0469363	180.832
(-)	563.14	HMDB0039319	Kaempferol 3-rhamnoside 7-xyloside	Phenylpropanoids and polyketides	Flavonoids	6.46e-05	4.19	0.000294705	1.04929	-5.98633	0.0141	0.805486	PxR	3.01589	191.196
(-)	566.347	HMDB0002815	LyPC(18:1)	Lipids and lipid-like molecules	Glycerophospholipids	0.000903275	3.04418	0.00270279	9.20651	-1.49661	0.1245	0.818847	PxR	7847.23	22143.3
(-)	588.067	HMDB0000290	UDP-GlcNAc	Nucleosides, nucleotides & analogs	Pyrimidine nucleotides	0.00100885	2.99617	0.0029495	1.09735	-2.27689	0.0143	0.745131	PxR	55.9451	271.127
(-)	593.152	HMDB0037446	Orientin 2''-rhamnoside	Phenylpropanoids and polyketides	Flavonoids	6.69e-07	6.17484	6.95e-06	2.9584	-12.1545	0.0401	0.59679	PxR	0.445681	2031.8
(-)	629.262	HMDB0000054	Bilirubin	Organoheterocyclic compounds	Tetrapyrroles & derivates	0.000276159	3.55884	0.00101876	1.58588	-6.17988	0.0203	0.63926	PxR	7.19743	521.804
(-)	723.215	HMDB0006083	Troxerutin	Phenylpropanoids and polyketides	Flavonoids	7.11e-12	11.1479	1.15e-09	2.36776	-11.7432	0.0313	0.979116	PxR	0.22542	772.77
(-)	826.524	HMDB0004866	LacCer	Lipids and lipid-like molecules	Sphingolipids	0.00279259	2.55399	0.00636126	1.41735	-4.22171	0.019	0.789679	PxR	19.6814	367.212
(-)	860.602	HMDB0006750	Lactosylceramide	Lipids and lipid-like molecules	Sphingolipids	0.0193153	1.7141	0.0249754	2.99678	-1.89409	0.0404	0.71118	PxR	640.23	2379.65
